# Supplementary material for: Parkinson’s Disease in Romania: A Scoping Review
Source: Brain Sci. 2021 May 27;11(6):709. doi: 10.3390/brainsci11060709 (PMC8226866; doi:10.3390/brainsci11060709)
Supplement: Supplementary file 1 [file brainsci-11-00709-s001.zip]

Archive with 1 entries (1 files):
- brainsci-1221717-supplementary.pdf
